# Supplementary material for: Determinants and Interactions of Oral Bacterial and Fungal Microbiota in Healthy Chinese Adults
Source: Microbiol Spectr. 2022 Feb 2;10(1):e02410-21. doi: 10.1128/spectrum.02410-21 (PMC8809354; doi:10.1128/spectrum.02410-21)
Supplement: SUPPLEMENTAL FILE 2 — Supplemental material. Download SPECTRUM02410-21_Supp_2_seq9.xlsx, XLSX file, 0.01 MB [file spectrum02410-21_supp_2_seq9.xlsx]

## Sheet: Core bacterial genera
	Dataset S1A. Core bacterial genera with a prevalence over 90%
	Phylum	Class	Order	Family	Genus	Prevalence
	D_1__Proteobacteria	D_2__Gammaproteobacteria	D_3__Burkholderiales	D_4__Neisseriaceae	D_5__Neisseria	1
	D_1__Firmicutes	D_2__Bacilli	D_3__Lactobacillales	D_4__Streptococcaceae	D_5__Streptococcus	1
	D_1__Proteobacteria	D_2__Gammaproteobacteria	D_3__Enterobacterales	D_4__Pasteurellaceae	D_5__Haemophilus	1
	D_1__Fusobacteriota	D_2__Fusobacteriia	D_3__Fusobacteriales	D_4__Leptotrichiaceae	D_5__Leptotrichia	1
	D_1__Firmicutes	D_2__Bacilli	D_3__Lactobacillales	D_4__Carnobacteriaceae	D_5__Granulicatella	1
	D_1__Bacteroidota	D_2__Bacteroidia	D_3__Bacteroidales	D_4__Prevotellaceae	D_5__Prevotella_7	0.9985
	D_1__Bacteroidota	D_2__Bacteroidia	D_3__Bacteroidales	D_4__Prevotellaceae	D_5__Prevotella	0.9985
	D_1__Firmicutes	D_2__Negativicutes	D_3__Veillonellales-Selenomonadales	D_4__Veillonellaceae	D_5__Veillonella	0.9985
	D_1__Bacteroidota	D_2__Bacteroidia	D_3__Bacteroidales	D_4__Porphyromonadaceae	D_5__Porphyromonas	0.997
	D_1__Bacteroidota	D_2__Bacteroidia	D_3__Bacteroidales	D_4__Prevotellaceae	D_5__Alloprevotella	0.997
	D_1__Actinobacteriota	D_2__Actinobacteria	D_3__Micrococcales	D_4__Micrococcaceae	D_5__Rothia	0.997
	D_1__Campylobacterota	D_2__Campylobacteria	D_3__Campylobacterales	D_4__Campylobacteraceae	D_5__Campylobacter	0.991
	D_1__Firmicutes	D_2__Bacilli	D_3__Staphylococcales	D_4__Gemellaceae	D_5__Gemella	0.9834
	D_1__Proteobacteria	D_2__Gammaproteobacteria	D_3__Enterobacterales	D_4__Pasteurellaceae	D_5__Aggregatibacter	0.9744
	D_1__Bacteroidota	D_2__Bacteroidia	D_3__Flavobacteriales	D_4__Flavobacteriaceae	D_5__Capnocytophaga	0.9639
	D_1__Fusobacteriota	D_2__Fusobacteriia	D_3__Fusobacteriales	D_4__Fusobacteriaceae	D_5__Fusobacterium	0.9593
	D_1__Proteobacteria	D_2__Gammaproteobacteria	D_3__Burkholderiales	D_4__Burkholderiaceae	D_5__Lautropia	0.9383
	D_1__Actinobacteriota	D_2__Actinobacteria	D_3__Actinomycetales	D_4__Actinomycetaceae	D_5__Actinomyces	0.9217
	D_1__Bacteroidota	D_2__Bacteroidia	D_3__Flavobacteriales	D_4__Weeksellaceae	D_5__Bergeyella	0.9081

## Sheet: Core bacterial ASVs
	Dataset S1B. Core bacterial ASVs with a prevalence over 70%
	ASV ID	Phylum	Class	Order	Family	Genus	Species	Prevalence
	747b613d27fb591d8596c84d56e5e95f	D_1__Proteobacteria	D_2__Gammaproteobacteria	D_3__Enterobacterales	D_4__Pasteurellaceae	D_5__Haemophilus	D_6__Haemophilus parainfluenzae T3T1	0.9834
	440325c0b2a50d5e197d1742e564017f	D_1__Firmicutes	D_2__Bacilli	D_3__Lactobacillales	D_4__Carnobacteriaceae	D_5__Granulicatella	D_6__uncultured bacterium	0.9653
	ef4a62576e9833c22fa181d8c330eed2	D_1__Actinobacteriota	D_2__Actinobacteria	D_3__Micrococcales	D_4__Micrococcaceae	D_5__Rothia	D_6__Rothia mucilaginosa	0.9533
	9358f08725761db8a1cfda2b83c1051c	D_1__Proteobacteria	D_2__Gammaproteobacteria	D_3__Burkholderiales	D_4__Neisseriaceae	D_5__Neisseria		0.884
	b411fa8c5d57df3aa963fc97636b0ad2	D_1__Proteobacteria	D_2__Gammaproteobacteria	D_3__Burkholderiales	D_4__Burkholderiaceae	D_5__Lautropia	D_6__uncultured bacterium	0.8645
	29f3d45aed6590928869571aabbe9ae8	D_1__Actinobacteriota	D_2__Actinobacteria	D_3__Micrococcales	D_4__Micrococcaceae	D_5__Rothia	D_6__Rothia aeria	0.8283
	f8292f47fb5853aeef66e6db893d3606	D_1__Actinobacteriota	D_2__Actinobacteria	D_3__Micrococcales	D_4__Micrococcaceae	D_5__Rothia	D_6__Rothia dentocariosa ATCC 17931	0.7636
	81ac3e2c890764abacd317f64a983ca7	D_1__Firmicutes	D_2__Bacilli					0.738
	57f3dbf13634b3961f6facb1cd8d47ae	D_1__Bacteroidota	D_2__Bacteroidia	D_3__Bacteroidales	D_4__Porphyromonadaceae	D_5__Porphyromonas	D_6__uncultured bacterium	0.7244
	575abaee9b15ae8df0fecc39e4dfa832	D_1__Bacteroidota	D_2__Bacteroidia	D_3__Bacteroidales	D_4__Porphyromonadaceae	D_5__Porphyromonas		0.7229
	a097f7d5529eacfa318c34bc7f310632	D_1__Firmicutes	D_2__Bacilli	D_3__Staphylococcales	D_4__Gemellaceae	D_5__Gemella	D_6__uncultured bacterium	0.7123
