# Supplementary material for: Determinants and Interactions of Oral Bacterial and Fungal Microbiota in Healthy Chinese Adults
Source: Microbiol Spectr. 2022 Feb 2;10(1):e02410-21. doi: 10.1128/spectrum.02410-21 (PMC8809354; doi:10.1128/spectrum.02410-21)
Supplement: SUPPLEMENTAL FILE 3 — Supplemental material. Download SPECTRUM02410-21_Supp_3_seq10.xlsx, XLSX file, 0.01 MB [file spectrum02410-21_supp_3_seq10.xlsx]

## Sheet: Raw
	Dataset S2A. Associations between metadata variables and alpha diversity metrics in oral microbiome
			Observed ASVs		Faith's PD		Shannon		Pielou's evenness
	Category	Variable	p-value	q-value	p-value	q-value	p-value	q-value	p-value	q-value
	Sociodemographic	Sex	0.021084	0.324	0.170189	0.4617	0.0132293	0.3168	0.0291296	0.5352
		Age-gp	0.152979	0.524571	1.54558e-05	0.00036	0.561493	0.792706	0.435743	0.746914
		Marital-status	0.223696	0.5988	0.000308289	0.0036	0.451762	0.72288	0.186398	0.5592
		Education-level	0.556881	0.703453	0.194587	0.4617	0.373938	0.72288	0.254251	0.678133
		Work-status	0.37733	0.5988	0.00125056	0.0104	0.894942	0.8949	0.58271	0.822635
		Monthly-income	0.426724	0.6024	0.609653	0.729371	0.29143	0.71712	0.286589	0.68784
	Lifestyle	Drinking	0.901076	0.951965	0.788733	0.830191	0.789001	0.8949	0.83938	0.959314
		Chewing-gum	0.399159	0.5988	0.288169	0.4617	0.194244	0.71712	0.156078	0.5352
	Oral hygiene	Brush-before-bed	0.0663494	0.3978	0.114088	0.401486	0.270907	0.71712	0.377932	0.746914
		Mouthwash	0.393263	0.5988	0.907375	0.9074	0.446594	0.72288	0.652316	0.869733
		Nail-biting	0.91232	0.951965	0.362161	0.511341	0.283805	0.71712	0.0830821	0.5352
	Diet	Fruit-vegetable	0.35696	0.5988	0.236639	0.4617	0.87135	0.8949	0.952431	0.9907
		Spicy-food	0.29161	0.5988	0.437178	0.582933	0.103065	0.639	0.0642166	0.5352
		Hot-food	0.83259	0.951543	0.795593	0.830191	0.883547	0.8949	0.824141	0.959314
		Pickled-food	0.340896	0.5988	0.638176	0.729371	0.298769	0.71712	0.118273	0.5352
	Oral health	Decayed-teeth	0.0269523	0.324	0.0240934	0.1446	0.238071	0.71712	0.472528	0.756
		Missing-teeth	0.969505	0.9695	0.307829	0.4617	0.690661	0.8949	0.427165	0.746914
		False-teeth	0.282329	0.5988	0.479818	0.606063	0.106455	0.639	0.0989912	0.5352
		Bleeding-gums	0.475008	0.633333	0.106818	0.401486	0.503228	0.7548	0.553241	0.822635
		Mouth-ulcer	0.0911105	0.43728	0.117093	0.401486	0.0892765	0.639	0.142673	0.5352
		Tonsillitis	0.231883	0.5988	0.24876	0.4617	0.830894	0.8949	0.990679	0.9907
		Pharyngolaryngitis	0.0431204	0.3448	0.303028	0.4617	0.442685	0.72288	0.944806	0.9907
	Intimate behaviour	Kiss-past1month	0.138591	0.524571	0.307425	0.4617	0.747224	0.8949	0.735147	0.928547
		Oral-sex-past2year	0.663617	0.79632	0.249672	0.4617	0.366803	0.72288	0.427522	0.746914

## Sheet: Sex+age_controlled
	Dataset S2B. Associations between metadata variables and alpha diversity metrics in oral microbiome after controlling for sex and age
			Observed ASVs			Faith's PD			Shannon			Pielou's evenness
	Category	Variable	F	p-value	q-value	F	p-value	q-value	F	p-value	q-value	F	p-value	q-value
	Sociodemographic	Marital-status	1.80769	0.125736	0.34166	1.64763	0.160734	0.4873	0.739528	0.565263	0.783619	1.26163	0.283869	0.771
		Education-level	1.03713	0.387258	0.669985	0.748679	0.559131	0.820013	1.24512	0.290599	0.783619	1.06451	0.373235	0.771
		Work-status	0.566556	0.725686	0.80905	0.723223	0.606178	0.833525	0.256351	0.936609	0.9366	0.682099	0.637152	0.8169
		Monthly-income	0.767054	0.546933	0.769175	0.13082	0.97113	0.9711	1.14937	0.332305	0.783619	1.24479	0.290734	0.771
	Lifestyle	Drinking	0.349505	0.705182	0.80905	0.331213	0.718185	0.890022	0.326156	0.721822	0.783619	0.202292	0.816913	0.8169
		Chewing-gum	0.307332	0.735523	0.80905	0.251131	0.778003	0.900842	0.976026	0.37741	0.783619	1.71158	0.181471	0.6655
	Oral hygiene	Brush-before-bed	1.92586	0.14666	0.34166	0.986254	0.373582	0.7472	1.3412	0.262323	0.783619	0.954706	0.385516	0.771
		Mouthwash	0.581445	0.559408	0.769175	0.317334	0.728211	0.890022	0.500347	0.606576	0.783619	0.351205	0.703985	0.8169
		Nail-biting	0.600454	0.548896	0.769175	0.0425767	0.95832	0.9711	2.7824	0.0626981	0.55616	3.58246	0.0284106	0.4741
	Diet	Fruit-vegetable	1.92667	0.146543	0.34166	2.58747	0.0760592	0.44308	0.310071	0.733514	0.783619	0.501679	0.60577	0.8169
		Spicy-food	2.03702	0.131329	0.34166	1.38054	0.252249	0.616489	2.54427	0.0793874	0.55616	2.18106	0.113826	0.6259
		Hot-food	0.317324	0.728219	0.80905	0.760538	0.46787	0.820013	0.402339	0.668936	0.783619	0.441016	0.643593	0.8169
		Pickled-food	1.7053	0.182608	0.3652	0.681437	0.506285	0.820013	2.0752	0.126442	0.55616	2.3216	0.0990074	0.6259
	Oral health	Decayed-teeth	2.92598	0.0543868	0.2992	2.30427	0.100725	0.44308	1.36088	0.257235	0.783619	1.06129	0.346667	0.771
		Missing-teeth	0.241479	0.785542	0.819	0.145477	0.86464	0.95106	0.529177	0.589367	0.783619	0.690542	0.501707	0.8169
		False-teeth	1.86822	0.155306	0.34166	3.68229	0.0257426	0.2827	2.1784	0.114128	0.55616	1.94671	0.143654	0.63228
		Bleeding-gums	0.199777	0.818968	0.819	0.582609	0.558759	0.820013	0.290511	0.747987	0.783619	0.334045	0.716156	0.8169
		Mouth-ulcer	5.27195	0.00537698	0.1188	4.40825	0.0125781	0.2772	3.73466	0.0244448	0.5368	3.1615	0.0430771	0.4741
		Tonsillitis	2.0431	0.130537	0.34166	2.11912	0.121046	0.443667	0.298591	0.741974	0.783619	0.277541	0.757743	0.8169
		Pharyngolaryngitis	3.67063	0.0260408	0.286	2.42829	0.0890641	0.44308	0.656661	0.518957	0.783619	0.227864	0.796302	0.8169
	Intimate behaviour	Kiss-past1month	2.94403	0.053423	0.2992	1.73536	0.177231	0.4873	0.465652	0.627955	0.783619	0.397388	0.672252	0.8169
		Oral-sex-past2year	1.02062	0.395911	0.669985	1.09144	0.359836	0.7472	0.876145	0.477858	0.783619	0.805759	0.521753	0.8169
