# Supplementary material for: Determinants and Interactions of Oral Bacterial and Fungal Microbiota in Healthy Chinese Adults
Source: Microbiol Spectr. 2022 Feb 2;10(1):e02410-21. doi: 10.1128/spectrum.02410-21 (PMC8809354; doi:10.1128/spectrum.02410-21)
Supplement: SUPPLEMENTAL FILE 4 — Supplemental material. Download SPECTRUM02410-21_Supp_4_seq11.xlsx, XLSX file, 0.01 MB [file spectrum02410-21_supp_4_seq11.xlsx]

## Sheet: Raw
	Dataset S3A. Associations between metadata variables and alpha diversity metrics in oral mycobiome
			Observed ASVs		Shannon		Pielou's evenness
	Category	Variable	p-value	q-value	p-value	q-value	p-value	q-value
	Sociodemographic	Sex	0.658568	0.84216	0.451267	0.84192	0.244573	0.901855
		Age-gp	0.183989	0.66552	0.16109	0.84192	0.252923	0.901855
		Marital-status	0.0738377	0.66552	0.0287624	0.6912	0.0185903	0.4464
		Education-level	0.803496	0.877565	0.501159	0.84192	0.655875	0.901855
		Work-status	0.135006	0.66552	0.201262	0.84192	0.287134	0.901855
		Monthly-income	0.701821	0.84216	0.835217	0.984209	0.72342	0.901855
	Lifestyle	Drinking	0.678806	0.84216	0.416108	0.84192	0.826733	0.901855
		Chewing-gum	0.535951	0.83085	0.864027	0.984209	0.539016	0.901855
	Oral hygiene	Brush-before-bed	0.387816	0.7992	0.991016	0.991	0.880146	0.918365
		Mouthwash	0.840952	0.877565	0.634728	0.95205	0.525959	0.901855
		Nail-biting	0.258588	0.66552	0.228311	0.84192	0.525037	0.901855
	Diet	Fruit-vegetable	0.277325	0.66552	0.410027	0.84192	0.560827	0.901855
		Spicy-food	0.428244	0.7992	0.245478	0.84192	0.259364	0.901855
		Hot-food	0.208706	0.66552	0.437486	0.84192	0.691048	0.901855
		Pickled-food	0.248232	0.66552	0.526201	0.84192	0.952997	0.953
	Oral health	Decayed-teeth	0.807298	0.877565	0.87382	0.984209	0.818101	0.901855
		Missing-teeth	0.553869	0.83085	0.736045	0.984209	0.772844	0.901855
		False-teeth	0.202469	0.66552	0.505683	0.84192	0.672805	0.901855
		Bleeding-gums	0.466185	0.7992	0.785689	0.984209	0.594324	0.901855
		Mouth-ulcer	0.204975	0.66552	0.488468	0.84192	0.694904	0.901855
		Tonsillitis	0.133439	0.66552	0.492055	0.84192	0.786864	0.901855
		Pharyngolaryngitis	0.609736	0.84216	0.943207	0.984209	0.596249	0.901855
	Intimate behaviour	Kiss-past1month	0.451797	0.7992	0.285136	0.84192	0.465007	0.901855
		Oral-sex-past2year	0.893948	0.8939	0.941519	0.984209	0.650583	0.901855

## Sheet: Sex+age_controlled
	Dataset S3B. Associations between metadata variables and alpha diversity metrics in oral mycobiome after controlling for sex and age
			Observed ASVs			Shannon			Pielou's evenness
	Category	Variable	F	p-value	q-value	F	p-value	q-value	F	p-value	q-value
	Sociodemographic	Marital-status	1.90727	0.109555	0.69905	3.07547	0.0168443	0.3696	3.24123	0.0128642	0.2838
		Education-level	1.3796	0.241306	0.814629	1.24375	0.292745	0.93192	0.564297	0.688783	0.9384
		Work-status	1.56728	0.169626	0.74624	1.2941	0.266728	0.93192	1.28468	0.270905	0.9384
		Monthly-income	0.784286	0.503599	0.814629	0.51733	0.670693	0.93192	0.446218	0.720185	0.9384
	Lifestyle	Drinking	0.295885	0.744117	0.814629	1.18247	0.308128	0.93192	0.265127	0.767318	0.9384
		Chewing-gum	0.529796	0.589345	0.814629	0.204641	0.815068	0.93192	0.511409	0.600259	0.9384
	Oral hygiene	Brush-before-bed	2.67206	0.0709646	0.69905	0.167344	0.845997	0.93192	0.320081	0.726379	0.9384
		Mouthwash	0.415851	0.660207	0.814629	0.165948	0.847178	0.93192	0.298125	0.742465	0.9384
		Nail-biting	2.07911	0.127068	0.69905	1.3761	0.254353	0.93192	0.782174	0.458496	0.9384
	Diet	Fruit-vegetable	0.562386	0.570524	0.814629	0.661586	0.516879	0.93192	1.17473	0.310554	0.9384
		Spicy-food	0.533153	0.587377	0.814629	0.925791	0.397491	0.93192	1.14058	0.321246	0.9384
		Hot-food	0.379849	0.684335	0.814629	0.701611	0.496701	0.93192	0.0705481	0.931901	0.9384
		Pickled-food	0.298855	0.741916	0.814629	0.237035	0.78913	0.93192	0.0635474	0.938444	0.9384
	Oral health	Decayed-teeth	0.343335	0.709714	0.814629	0.0602267	0.941564	0.986438	0.240463	0.78644	0.9384
		Missing-teeth	0.251807	0.77758	0.814629	0.374968	0.687674	0.93192	0.244711	0.783113	0.9384
		False-teeth	0.814171	0.444107	0.814629	0.460969	0.631175	0.93192	0.501091	0.60646	0.9384
		Bleeding-gums	0.811749	0.445178	0.814629	0.469728	0.62569	0.93192	0.846121	0.430268	0.9384
		Mouth-ulcer	2.17404	0.115733	0.69905	1.69946	0.18476	0.93192	0.437989	0.645813	0.9384
		Tonsillitis	0.97156	0.379831	0.814629	0.469695	0.62571	0.93192	0.125951	0.881712	0.9384
		Pharyngolaryngitis	0.178515	0.836612	0.8366	0.0125057	0.987573	0.9876	0.141617	0.868021	0.9384
	Intimate behaviour	Kiss-past1month	0.297242	0.743111	0.814629	1.06761	0.345299	0.93192	1.01733	0.363012	0.9384
		Oral-sex-past2year	0.708612	0.586667	0.814629	0.443492	0.777105	0.93192	0.616869	0.650874	0.9384
