# Supplementary material for: Determinants and Interactions of Oral Bacterial and Fungal Microbiota in Healthy Chinese Adults
Source: Microbiol Spectr. 2022 Feb 2;10(1):e02410-21. doi: 10.1128/spectrum.02410-21 (PMC8809354; doi:10.1128/spectrum.02410-21)
Supplement: SUPPLEMENTAL FILE 5 — Supplemental material. Download SPECTRUM02410-21_Supp_5_seq12.xlsx, XLSX file, 0.01 MB [file spectrum02410-21_supp_5_seq12.xlsx]

## Sheet: Raw
	Dataset S4A. Associations between metadata variables and beta diversity metrics in oral microbiome
			Bray-Curtis			Unweighted UniFrac			Weighted UniFrac
	Category	Variable	R2	p-value	q-value	R2	p-value	q-value	R2	p-value	q-value
	Sociodemographic	Sex	0.002897	0.0005	0.00208333	0.003196	0.0035	0.0109375	0.007739	0.0007	0.00583333
		Age	0.00664	0.0001	0.0005	0.010176	0.0001	0.0005	0.009627	0.0001	0.00125
		Age-gp	0.008819	0.0001	0.0005	0.013261	0.0001	0.0005	0.012623	0.0001	0.00125
		Marital-status	0.011565	0.0001	0.0005	0.014915	0.0001	0.0005	0.013967	0.0024	0.015
		Education-level	0.010516	0.0001	0.0005	0.01212	0.0001	0.0005	0.008282	0.1766	0.367917
		Work-status	0.01306	0.0001	0.0005	0.016382	0.0001	0.0005	0.015713	0.004	0.02
		Monthly-income	0.007546	0.0692	0.144167	0.009098	0.0044	0.0122222	0.009819	0.0702	0.19075
	Lifestyle	Drinking	0.003559	0.2719	0.357763	0.003759	0.1959	0.272083	0.002385	0.7426	0.807174
		Chewing-gum	0.004018	0.0513	0.116591	0.003657	0.2394	0.315	0.006052	0.0472	0.1475
	Oral hygiene	Brush-before-bed	0.00471	0.0027	0.0084375	0.004222	0.0629	0.120961	0.003473	0.3793	0.499079
		Mouthwash	0.004175	0.0322	0.0805	0.003396	0.4115	0.489881	0.004933	0.1162	0.264091
		Nail-biting	0.004348	0.013	0.0361111	0.004427	0.0351	0.073125	0.005398	0.0763	0.19075
	Diet	Fruit-vegetable	0.003496	0.3308	0.4135	0.003776	0.186	0.272083	0.002137	0.828	0.8625
		Spicy-food	0.003778	0.1394	0.217812	0.004168	0.0745	0.124167	0.006898	0.0178	0.0635714
		Hot-food	0.003409	0.4103	0.46625	0.004178	0.0703	0.124167	0.003509	0.3772	0.499079
		Pickled-food	0.002929	0.8651	0.8651	0.002752	0.903	0.903	0.00297	0.5457	0.640909
	Oral health	Decayed-teeth	0.00381	0.1175	0.195833	0.004544	0.0283	0.0643182	0.003603	0.3555	0.499079
		Missing-teeth	0.003876	0.0944	0.181538	0.004746	0.0145	0.03625	0.003757	0.3177	0.496406
		False-teeth	0.00494	0.0008	0.00285714	0.005378	0.0028	0.01	0.004145	0.2312	0.412857
		Bleeding-gums	0.003382	0.4364	0.474348	0.005761	0.0008	0.00333333	0.004223	0.2183	0.412857
		Mouth-ulcer	0.003435	0.3758	0.447381	0.003978	0.1139	0.177969	0.007516	0.0114	0.0475
		Tonsillitis	0.003692	0.1767	0.259853	0.003601	0.2703	0.337875	0.002922	0.564	0.640909
		Pharyngolaryngitis	0.003828	0.1155	0.195833	0.002957	0.7809	0.813438	0.001804	0.9179	0.9179
	Intimate behaviour	Kiss-past1month	0.003162	0.6598	0.687292	0.003175	0.591	0.671591	0.003866	0.2958	0.493
		Oral-sex-past2year	0.007058	0.2441	0.339028	0.006174	0.7511	0.813438	0.006482	0.4893	0.611625

## Sheet: Sex+age_controlled
	Dataset S4B. Associations between metadata variables and beta diversity metrics in oral microbiome after controlling for sex and age
			Bray-Curtis			Unweighted UniFrac			Weighted UniFrac
	Category	Variable	R2	p-value	q-value	R2	p-value	q-value	R2	p-value	q-value
	Sociodemographic	Marital-status	0.007874	0.0199	0.10945	0.00789	0.0583	0.261067	0.007009	0.3598	0.621427
		Education-level	0.006966	0.2772	0.5544	0.007327	0.1614	0.38192	0.004415	0.897	0.897
		Work-status	0.008661	0.275	0.5544	0.008566	0.3284	0.558292	0.008428	0.4159	0.621427
		Monthly-income	0.006678	0.4701	0.608365	0.006685	0.43	0.659707	0.006751	0.4182	0.621427
	Lifestyle	Drinking	0.003271	0.528	0.611368	0.00377	0.1736	0.38192	0.00338	0.4011	0.621427
		Chewing-gum	0.00387	0.0892	0.39248	0.003324	0.4498	0.659707	0.004773	0.1271	0.621427
	Oral hygiene	Brush-before-bed	0.004509	0.0054	0.0946	0.003978	0.1024	0.321829	0.004276	0.195	0.621427
		Mouthwash	0.004246	0.0197	0.10945	0.003472	0.3299	0.558292	0.005078	0.0996	0.621427
		Nail-biting	0.003475	0.331	0.578738	0.003049	0.674	0.7414	0.0035	0.3685	0.621427
	Diet	Fruit-vegetable	0.003372	0.4209	0.578738	0.004233	0.0595	0.261067	0.002354	0.7457	0.82027
		Spicy-food	0.003387	0.4025	0.578738	0.00364	0.2298	0.4596	0.006191	0.0311	0.3421
		Hot-food	0.00358	0.2426	0.5544	0.004141	0.0708	0.261067	0.003861	0.2781	0.621427
		Pickled-food	0.002709	0.9662	0.9662	0.00256	0.963	0.963	0.00315	0.4843	0.665913
	Oral health	Decayed-teeth	0.003675	0.1819	0.5544	0.004143	0.0712	0.261067	0.003303	0.4237	0.621427
		Missing-teeth	0.003206	0.597	0.6567	0.003189	0.5521	0.700822	0.002525	0.6855	0.82027
		False-teeth	0.004419	0.0086	0.0946	0.005053	0.0051	0.0561	0.004492	0.1681	0.621427
		Bleeding-gums	0.003281	0.5137	0.611368	0.00521	0.0031	0.0561	0.003905	0.2685	0.621427
		Mouth-ulcer	0.003401	0.3889	0.578738	0.003891	0.1325	0.364375	0.007225	0.0159	0.3421
		Tonsillitis	0.003529	0.2725	0.5544	0.003095	0.6324	0.732253	0.002382	0.7364	0.82027
		Pharyngolaryngitis	0.003781	0.1232	0.451733	0.003163	0.5734	0.700822	0.002013	0.853	0.893619
	Intimate behaviour	Kiss-past1month	0.003148	0.6545	0.685667	0.003182	0.5617	0.700822	0.003382	0.4031	0.621427
		Oral-sex-past2year	0.006828	0.3615	0.578738	0.00598	0.8172	0.856114	0.005521	0.6927	0.82027
