# Supplementary material for: Determinants and Interactions of Oral Bacterial and Fungal Microbiota in Healthy Chinese Adults
Source: Microbiol Spectr. 2022 Feb 2;10(1):e02410-21. doi: 10.1128/spectrum.02410-21 (PMC8809354; doi:10.1128/spectrum.02410-21)
Supplement: SUPPLEMENTAL FILE 6 — Supplemental material. Download SPECTRUM02410-21_Supp_6_seq13.xlsx, XLSX file, 0.01 MB [file spectrum02410-21_supp_6_seq13.xlsx]

## Sheet: Raw
	Dataset S5A. Associations between metadata variables and beta diversity metrics in oral mycobiome
			Bray-Curtis			Jaccard
	Category	Variable	R2	p-value	q-value	R2	p-value	q-value
	Sociodemographic	Sex	0.004839	0.1583	0.359375	0.006185	0.0033	0.0316667
		Age	0.007722	0.0154	0.128333	0.006404	0.0023	0.0316667
		Age-gp	0.009169	0.1503	0.359375	0.009457	0.0221	0.0789286
		Marital-status	0.018671	0.0741	0.30875	0.018168	0.0083	0.051875
		Education-level	0.025393	0.0017	0.0425	0.017524	0.0258	0.080625
		Work-status	0.021191	0.1725	0.359375	0.021666	0.0215	0.0789286
		Monthly-income	0.009625	0.7249	0.787935	0.012793	0.0704	0.176
	Lifestyle	Drinking	0.006501	0.6634	0.753864	0.006301	0.9223	0.9223
		Chewing-gum	0.007048	0.5123	0.640375	0.00687	0.7219	0.751979
	Oral hygiene	Brush-before-bed	0.008776	0.1948	0.374615	0.007443	0.4354	0.537159
		Mouthwash	0.007784	0.3545	0.523816	0.007611	0.3637	0.478553
		Nail-biting	0.00773	0.3693	0.523816	0.007239	0.5388	0.585652
	Diet	Fruit-vegetable	0.013577	0.0073	0.09125	0.010469	0.0038	0.0316667
		Spicy-food	0.007605	0.3832	0.523816	0.008247	0.1606	0.269375
		Hot-food	0.006721	0.5935	0.706548	0.008644	0.0878	0.199545
		Pickled-food	0.007919	0.3318	0.523816	0.007991	0.2323	0.341618
	Oral health	Decayed-teeth	0.008971	0.1712	0.359375	0.008189	0.1724	0.269375
		Missing-teeth	0.009817	0.101	0.315625	0.009662	0.0141	0.0705
		False-teeth	0.011053	0.043	0.223	0.008243	0.1632	0.269375
		Bleeding-gums	0.011024	0.0446	0.223	0.008992	0.0508	0.141111
		Mouth-ulcer	0.007971	0.3211	0.523816	0.007391	0.4662	0.537159
		Tonsillitis	0.009882	0.0976	0.315625	0.008392	0.1271	0.264792
		Pharyngolaryngitis	0.007581	0.3981	0.523816	0.008233	0.1599	0.269375
	Intimate behaviour	Kiss-past1month	0.006238	0.7942	0.8115	0.007401	0.4727	0.537159
		Oral-sex-past2year	0.012605	0.8115	0.8115	0.015217	0.3439	0.477639

## Sheet: Sex+age_controlled
	Dataset S5B. Associations between metadata variables and beta diversity metrics in oral mycobiome after controlling for sex and age
			Bray-Curtis			Jaccard
	Category	Variable	R2	p-value	q-value	R2	p-value	q-value
	Sociodemographic	Marital-status	0.014124	0.5589	0.727941	0.015552	0.2288	0.4576
		Education-level	0.02156	0.0151	0.1661	0.015084	0.3615	0.628729
		Work-status	0.015469	0.8555	0.8555	0.018706	0.3779	0.628729
		Monthly-income	0.00914	0.8037	0.8555	0.012151	0.149	0.4576
	Lifestyle	Drinking	0.006861	0.5625	0.727941	0.006407	0.8902	0.8902
		Chewing-gum	0.007078	0.5086	0.727941	0.006521	0.8476	0.887962
	Oral hygiene	Brush-before-bed	0.008466	0.2327	0.568822	0.007037	0.6158	0.713032
		Mouthwash	0.00865	0.2012	0.568822	0.007986	0.2208	0.4576
		Nail-biting	0.00865	0.2182	0.568822	0.007371	0.449	0.658533
	Diet	Fruit-vegetable	0.012659	0.014	0.1661	0.009635	0.014	0.308
		Spicy-food	0.008135	0.2875	0.6325	0.008415	0.1232	0.4576
		Hot-food	0.00649	0.6475	0.749737	0.008421	0.1115	0.4576
		Pickled-food	0.007033	0.5087	0.727941	0.007258	0.5119	0.692094
	Oral health	Decayed-teeth	0.008726	0.1948	0.568822	0.008095	0.19	0.4576
		Missing-teeth	0.007795	0.3421	0.6842	0.007991	0.216	0.4576
		False-teeth	0.009979	0.0823	0.37752	0.007501	0.4001	0.628729
		Bleeding-gums	0.010975	0.0419	0.307267	0.008944	0.0523	0.4576
		Mouth-ulcer	0.006867	0.5557	0.727941	0.006682	0.7806	0.85866
		Tonsillitis	0.009992	0.0858	0.37752	0.008209	0.1544	0.4576
		Pharyngolaryngitis	0.007394	0.4295	0.727941	0.008173	0.1779	0.4576
	Intimate behaviour	Kiss-past1month	0.006873	0.615	0.749737	0.007257	0.5348	0.692094
		Oral-sex-past2year	0.012394	0.8224	0.8555	0.014376	0.5983	0.713032
