# Supplementary material for: Determinants and Interactions of Oral Bacterial and Fungal Microbiota in Healthy Chinese Adults
Source: Microbiol Spectr. 2022 Feb 2;10(1):e02410-21. doi: 10.1128/spectrum.02410-21 (PMC8809354; doi:10.1128/spectrum.02410-21)
Supplement: SUPPLEMENTAL FILE 7 — Supplemental material. Download SPECTRUM02410-21_Supp_7_seq14.xlsx, XLSX file, 0.03 MB [file spectrum02410-21_supp_7_seq14.xlsx]

## Sheet: Sex
	Dataset S6A. Top differentially abundant bacterial ASVs between sex
	Groups in comparison (Numerator/denominator)	Male/female
		ASV ID	Taxonomy	Relative abundance (%)	Log(Male/female)
	Top 10 numerator ASVs	8d26e85575e9d8e9e415caef840ce116	D_5__Granulicatella	0.0165584	3.33682
		f5520a6f097d5614e5102ed5ea5a2e02	D_6__Haemophilus haemolyticus	0.0163616	2.71207
		a8d77501f1e490999ec19402511ed248	D_5__Prevotella_7	0.0091464	2.64175
		1308d4df42d8823640225edf0871ad82	D_6__Haemophilus parainfluenzae T3T1	0.0168239	2.57451
		7d727068145c82cc6a4c5930a9d294af	D_5__Streptococcus	0.0120759	2.54087
		6ceab42bcbdda372636259cfd5d1b42d	D_6__Prevotella pallens ATCC 700821	0.00397737	2.51936
		2e7ffbf993395a2ddaef0b85e4e6e261	D_5__Neisseria	0.240337	2.44455
		843c16de89bbc23a3a316e26041d4601	D_6__Leptotrichia sp. oral taxon 215 str. W9775	0.00387226	2.4152
		927a5db40e5afceb5369ff2c10ebadd2	D_5__Alloprevotella;D_6__uncultured Prevotellaceae bacterium	0.00572057	2.33252
		1c3aeef01f9a13f9261a277dbf5b47dd	D_5__Granulicatella;D_6__uncultured bacterium	0.00244086	2.32351
	Top 10 denominator ASVs	fa5372602916f3fc01adc3d47a64235a	D_5__Streptococcus	0.00671796	-3.65365
		2e54824f04cce1e2df0c2512ee87321c	D_5__Neisseria;D_6__uncultured bacterium	0.183042	-3.28017
		7e539ca9cfc1090f9ed37948356df708	D_6__Streptococcus oralis subsp. Tigurinus	0.00713937	-3.06356
		08cb34615bbb279b002ecb56b1144911	D_5__Streptococcus	0.01148	-2.78595
		7bbe6ffe1e11cb2dbf85c71a1e218ebd	D_6__Leptotrichia sp. oral clone GT018	0.00434732	-2.74076
		c9d1406837b33aa99342074f468b018a	D_5__Streptococcus	0.0164822	-2.66231
		0c597761cf3d9a55c924671d6c894ed0	D_5__Alloprevotella;D_6__uncultured Prevotellaceae bacterium	0.00964243	-2.66168
		0fb9a946c948dc259e62097eed9e955e	D_6__Streptococcus oralis subsp. Tigurinus	0.0143398	-2.62212
		51139dd783622647df6ddbee973fde0c	D_5__Lautropia;D_6__uncultured bacterium	0.0319091	-2.60259
		94846343c0cda1bc78b7c6f7a58b1dd4	D_5__Porphyromonas	0.0326161	-2.54267

## Sheet: Age group
	Dataset S6B. Top differentially abundant bacterial ASVs between age groups
	Groups in comparison (Numerator/denominator)	Middle/young				Elderly/young
		ASV ID	Taxonomy	Relative abundance (%)	Log(Middle/young)	ASV ID	Taxonomy	Relative abundance (%)	Log(Elderly/young)
	Top 10 numerator ASVs	01a101e00b02857877370fc46f486ad3	D_5__Pseudomonas	2.20996	3.26665	9c1e6ec131843e31c86d798d509c459a	D_6__Aggregatibacter segnis	0.0314437	3.37173
		5b287e68439ac5cb8ce627ce9c3cee07	D_4__Alcaligenaceae	0.0430892	3.14759	01a101e00b02857877370fc46f486ad3	D_5__Pseudomonas	2.20996	3.35678
		f2edde18f5804c943b0c4478f435a3a6	D_5__Stenotrophomonas	0.047748	3.06096	0fb9a946c948dc259e62097eed9e955e	D_6__Streptococcus oralis subsp. tigurinus	0.0143398	3.34613
		3c63ce95f9d665dd24f6966c810736f8	D_5__Treponema;D_6__unidentified	0.00987122	2.39896	f2edde18f5804c943b0c4478f435a3a6	D_5__Stenotrophomonas	0.047748	3.30175
		fa648173d3bd10fb6731d8fd757fd0f3	D_5__Streptococcus	0.0128971	2.38029	5b287e68439ac5cb8ce627ce9c3cee07	D_4__Alcaligenaceae	0.0430892	3.12297
		f02b7822f0f5afb472a15956534e4eb6	D_5__Streptococcus	0.0250913	2.37787	266023f72fe4c1cda49e3869397984e0	D_5__Porphyromonas;D_6__uncultured bacterium	0.0248199	3.04344
		1e846d147922877ee91538d4700be683	D_5__Actinobacillus	0.0315616	2.36972	01b2811c9f1222ae4a739220aee68589	D_6__Prevotella intermedia	0.0167689	2.99566
		d45920d7ff52cbde240c2bd4fa6058b8	D_5__Lautropia;D_6__uncultured bacterium	0.0328287	2.27105	1297ce90e48e671f4321ed84abe6aeab	D_5__Porphyromonas;D_6__uncultured bacterium	0.0127818	2.98363
		ca958c4b33a7ae688b0cf4ab8cbcd08a	D_6__Streptococcus mitis	0.0307413	2.26441	54d2feee17b0858ea391759cd8961f19	D_6__uncultured Haemophilus sp.	0.136096	2.96028
		3dc402e4c3b0f7bbcdfcfbd43faec8b1	D_5__Porphyromonas;D_6__uncultured bacterium	0.00522124	2.24397	3f58e2db0efdab64d4347927833dba66	D_5__Aggregatibacter;D_6__uncultured bacterium	0.00653047	2.86458
	Top 10 denominator ASVs	8d26e85575e9d8e9e415caef840ce116	D_5__Granulicatella	0.0165584	-4.02347	ada84a81edf3d289b5877dd520a29d8d	D_5__Neisseria	0.127423	-4.99113
		7d12aaf1baf600db8b10632babb3719b	D_5__Abiotrophia;D_6__uncultured bacterium	0.00664095	-3.63484	98c8568a79f07f16c45171c214ecc3df	D_5__Streptococcus	0.0843215	-4.92852
		374cebebd4a458baab8d5a6e6ee30e6c	D_5__Haemophilus	0.0426228	-3.6268	82699a014d1ef66a3d84abbda9ef8684	D_6__Neisseria subflava	0.069201	-4.6572
		8d431b824a9c25088c54ebc57d73ac50	D_6__Rothia mucilaginosa	0.0751624	-3.58149	2bc5d83e5497ca415ada28f77b67c8fb	D_5__Moraxella;D_6__uncultured Moraxellaceae bacterium	0.167823	-4.59047
		ca958c4b33a7ae688b0cf4ab8cbcd08a	D_6__Haemophilus sp. oral taxon 036	0.0307413	-3.33212	1366c9ed70c0ece2a0c1f137d1138356	D_6__Haemophilus haemolyticus	0.0423483	-4.404
		7682db4076c57d5f06f5350bbedfa997	D_5__Streptococcus	0.00370971	-3.02112	e2f32f4d7521563c1f74e9279f8d3dd1	D_5__Haemophilus	0.0474392	-3.99103
		d94a8ba842a6d4f1f96c902752fdb13e	D_5__Haemophilus	0.00727029	-2.99943	f6961068ff42acba2f811681fbe257e1	D_5__Streptococcus	0.0457373	-3.96422
		84505f034447d97dfc562c25e13f1f28	D_6__Leptotrichia sp. oral taxon 498	0.00221758	-2.99862	d782773c5d954260cb0c6091510631d9	D_6__Haemophilus haemolyticus	0.02472	-3.78078
		1f87ee974bd0b5f94ce32f43bd9704b1	D_5__Streptococcus	0.0120397	-2.96716	b46ee15a5d3dd7f1ffb4990a6dfec9f3	D_6__Haemophilus sp. oral taxon 036	0.0833332	-3.78035
		6ceab42bcbdda372636259cfd5d1b42d	D_6__Prevotella pallens ATCC 700821	0.00397737	-2.89934	5bd48b44d9f52b339d7397ea72bb89e7	D_6__Neisseria mucosa	0.0243953	-3.77661

## Sheet: Marital status
	Dataset S6C. Top differentially abundant bacterial ASVs between 'marital status' groups
	Groups in comparison (Numerator/denominator)	Married/never-married
		ASV ID	Taxonomy	Relative abundance (%)	Log(Married/never-married)
	Top 10 numerator ASVs	51139dd783622647df6ddbee973fde0c	D_5__Lautropia;D_6__uncultured bacterium	0.0319091	5.60323
		5ac4f2206bd260d77ff73a35424281f5	D_5__Streptococcus	0.0166985	5.41624
		2352313cbfd766c917d8030f35a84560	D_6__Streptococcus sanguinis	0.00442044	5.21835
		b7d172abd48df2c16d7916960b47eecb	D_5__Streptococcus;D_6__uncultured Firmicutes bacterium	0.0176014	5.11755
		f627e1b17cfefabaf6243f3df2e1baf4	D_6__Prevotella sp. oral clone DA058	0.00465331	4.98314
		445883c720fc47ad007842a63f302548	D_5__Streptococcus	0.0112495	4.70469
		8f706a9aaa4a3716460df287cad8a015	D_5__Granulicatella;D_6__uncultured bacterium	0.00830147	4.57325
		95ab9c271117e2b67d0355efa44959f8	D_6__Porphyromonas endodontalis ATCC 35406	0.00672998	4.36963
		1b33ee99ba830533b8f1ce67343457e1	D_6__Schaalia odontolytica	0.00762447	4.10495
		f02b7822f0f5afb472a15956534e4eb6	D_5__Streptococcus	0.0250913	3.91592
	Top 10 denominator ASVs	68f6014cf7805ba7504a8c1810bbe3bf	D_5__Streptococcus	0.0120008	-4.92459
		e0e7d66a9bc4f9454773cafcc8ed39e1	D_5__Streptococcus	0.0248825	-4.41278
		335072c06811633c76cec29f9d64f2cf	D_5__Actinobacillus	0.00737111	-3.10481
		7d12aaf1baf600db8b10632babb3719b	D_5__Abiotrophia;D_6__uncultured bacterium	0.00664095	-3.10092
		d0ccebccf37ef83e5500f010bf14e324	D_5__Aggregatibacter	0.0128109	-3.06353
		6ed183f254a51ac420812f28bc5b287d	D_5__Alloprevotella;D_6__uncultured Bacteroidetes bacterium	0.0039728	-2.97757
		39dacdbd90c590f0826712022703037d	D_5__Alloprevotella;D_6__uncultured Bacteroidetes bacterium	0.00632397	-2.95633
		1f87ee974bd0b5f94ce32f43bd9704b1	D_5__Streptococcus	0.0120397	-2.94362
		b07319391df5f822f1137ec955fd1445	D_5__Streptococcus	0.0731911	-2.88339
		e1d98edf3511e7d2de1fc485153dc871	D_5__Porphyromonas;D_6__uncultured bacterium	0.00334485	-2.81151

## Sheet: Brush before bed
	Dataset S6D. Top differentially abundant bacterial ASVs between 'brush before bed' groups
	Groups in comparison (Numerator/denominator)	Common/few
		ASV ID	Taxonomy	Relative abundance (%)	Log(Common/few)
	Top 10 numerator ASVs	8d26e85575e9d8e9e415caef840ce116	D_5__Granulicatella	0.0165584	2.52248
		82699a014d1ef66a3d84abbda9ef8684	D_6__Neisseria subflava	0.069201	2.50871
		2e7ffbf993395a2ddaef0b85e4e6e261	D_5__Neisseria	0.240337	2.37982
		7fae74e28eb57893115b43cb35f0d26c	D_5__Porphyromonas;D_6__uncultured bacterium	0.0254908	2.17507
		c7247d38b1917908266bc737d3f2c44b	D_6__Streptococcus sp. oral taxon 431	0.0308438	2.10419
		4eefbced38690642208b622060de68e6	D_6__Streptococcus cristatus ATCC 51100	0.0232907	2.09695
		d33ac3b8aeb96e7058e0130197bec540	D_5__Streptococcus	0.0162248	2.04378
		57aebc875e48b47280d6a96ad8848a81	D_6__Prevotella sp. oral clone DO027	0.102363	2.02981
		5125ff1424b07d9955b148f534acd706	D_5__Streptococcus	0.0426904	1.98286
		11961a9d5469ae562da20f12897e124a	D_5__Rothia	0.0954919	1.98111
	Top 10 denominator ASVs	68f6014cf7805ba7504a8c1810bbe3bf	D_5__Streptococcus	0.0120008	-3.26158
		48b874dc155199079c2907426008031a	D_5__Streptococcus;D_6__uncultured Firmicutes bacterium	0.0273042	-3.18508
		1c3aeef01f9a13f9261a277dbf5b47dd	D_5__Granulicatella;D_6__uncultured bacterium	0.00244086	-2.92575
		7e94de913a2cb5b2dd61f09d8db9c457	D_6__Streptococcus oralis	0.0220141	-2.62588
		fccb4f5360fdf64132c35d7da0d3f4bf	D_5__Streptococcus	0.0217604	-2.61145
		9c1e6ec131843e31c86d798d509c459a	D_6__Aggregatibacter segnis	0.0314437	-2.60714
		28bdd5fa1ae1973f44198afbeceefd20	D_6__Porphyromonas sp. oral clone HF001	0.00903318	-2.59157
		f02b7822f0f5afb472a15956534e4eb6	D_5__Streptococcus	0.0250913	-2.55475
		037714808fbf66f72a6f04526a76566f	D_6__Prevotella veroralis	0.00778743	-2.51123
		1bcee1ebc0205680cb1b02e3d02f9e69	D_6__Prevotella oulorum	0.0026035	-2.34553

## Sheet: Mouthwash
	Dataset S6E. Top differentially abundant bacterial ASVs between mouthwash groups
	Groups in comparison (Numerator/denominator)	Few/never				Common/never
		ASV ID	Taxonomy	Relative abundance (%)	Log(Few/never)	ASV ID	Taxonomy	Relative abundance (%)	Log(Common/never)
	Top 10 numerator ASVs	de46b617d1fddb0c89c6646b096ad40f	D_5__Streptococcus;D_6__uncultured Firmicutes bacterium	0.021105	2.72671	b6408b6aa4983e2399d5ce49fdddf526	D_6__Porphyromonas endodontalis ATCC 35406	0.00923672	4.02835
		ed90264a8cab2bfc1003dd2ebb87d578	D_6__Haemophilus sputorum CCUG 13788	0.0120112	2.56526	82699a014d1ef66a3d84abbda9ef8684	D_6__Neisseria subflava	0.069201	3.6374
		293215c17e33fb7718c51a7007810298	D_5__Streptococcus	0.0121982	2.44784	8546f18702422af15125b0095f081223	D_5__Streptococcus	0.00580262	3.40425
		208c9c0b4a4044d37cd7b224450ec466	D_5__Streptococcus	0.0274996	2.41906	8d431b824a9c25088c54ebc57d73ac50	D_6__Rothia mucilaginosa	0.0751624	3.38979
		becb6913a1faed468335f37e6d4ab290	D_5__Streptococcus	0.0209238	2.40593	3cc9594346b23387bbc39871405a6a97	D_5__Lautropia;D_6__uncultured bacterium	0.0256661	3.2453
		09049d2118d6c9cbe0c5927dfe1f9016	D_6__Haemophilus haemolyticus	0.0326838	2.36155	d4300d7e45c180f5725eb3a1d7cb8959	D_6__Streptococcus parasanguinis ATCC 15912	0.00123338	3.15615
		353966f64900cf5a873546c656077cdb	D_5__Abiotrophia;D_6__uncultured bacterium	0.0025281	2.26881	52eafb4401bd17550edac9e37c94aa9a	D_5__Neisseria	0.00937452	2.91741
		7f2703c5e95614fd2ed1db5cf89d493a	D_5__Tannerella	0.00691389	2.23552	a792ed56bcdf6943571c890ce6ca2e7f	D_5__Streptococcus	0.0213355	2.90503
		fe06edeb5688c1f27314c4685f6a199f	D_6__Haemophilus parainfluenzae	0.0975852	2.18513	daa9a2b2b456cee30e8dd635da50262e	D_5__Streptococcus	0.0221979	2.86863
		f02b7822f0f5afb472a15956534e4eb6	D_5__Streptococcus	0.0250913	2.16886	f0851869a26426673532e87cc3c39aba	D_5__Streptococcus	0.0659639	2.80783
	Top 10 denominator ASVs	cdf7bb54e05702b2f9fb358f0792602d	D_6__Schaalia odontolytica	0.00451037	-3.51226	ada84a81edf3d289b5877dd520a29d8d	D_5__Neisseria	0.127423	-4.48804
		0721260c131b1cc7f59af7b3a21fa4e1	D_6__Prevotella melaninogenica	0.0136812	-3.12555	99fe1601f1be3412935c133ac33215f6	D_6__Streptococcus mitis	0.0652049	-3.66562
		e4bec8b1bd57640fc5cc611d45f84439	D_5__Fusobacterium;D_6__uncultured bacterium	0.00250997	-2.88614	2e54824f04cce1e2df0c2512ee87321c	D_5__Neisseria;D_6__uncultured bacterium	0.183042	-3.64343
		2e54824f04cce1e2df0c2512ee87321c	D_5__Neisseria;D_6__uncultured bacterium	0.183042	-2.88035	eae8152cb37c3067fc1babb18473356a	D_5__Streptococcus	0.0383646	-3.52316
		7e94de913a2cb5b2dd61f09d8db9c457	D_6__Streptococcus oralis	0.0220141	-2.79332	b51ab8cebc89b357141cc89dd355fd00	D_5__Neisseria	0.123022	-3.51412
		704812406f16dce04d6459a02c07a775	D_6__Haemophilus sputorum CCUG 13788	0.0080971	-2.7762	d45920d7ff52cbde240c2bd4fa6058b8	D_5__Lautropia;D_6__uncultured bacterium	0.0328287	-3.51028
		54bc96d1a69f994860fc3b5ab5b44f7b	D_6__Prevotella jejuni	0.0100113	-2.73452	b2cb58fdcb7a27c48cc7922e9ccad1af	D_5__Streptococcus	0.0411144	-3.48777
		9154601ec4b13342ac7a9b2ec48a76a4	D_6__Prevotella sp. oral clone BU035	0.00275354	-2.71414	c2103f47bf0d06880932d228a8db8b4b	D_5__Neisseria	0.025108	-3.36778
		b7d172abd48df2c16d7916960b47eecb	D_5__Streptococcus;D_6__uncultured Firmicutes bacterium	0.0176014	-2.6713	9d87b0e2327850480223849038c196aa	D_5__Streptococcus	0.0358818	-3.34774
		9d87b0e2327850480223849038c196aa	D_5__Streptococcus	0.0358818	-2.66247	f6961068ff42acba2f811681fbe257e1	D_5__Streptococcus	0.0457373	-3.24201

## Sheet: Bleeding gums
	Dataset S6F. Top differentially abundant bacterial ASVs between groups with and without bleeding gums
	Groups in comparison (Numerator/denominator)	Yes/no
		ASV ID	Taxonomy	Relative abundance (%)	Log(Yes/no)
	Top 10 numerator ASVs	6ceab42bcbdda372636259cfd5d1b42d	D_6__Prevotella pallens ATCC 700821	0.00397737	3.37627
		68f6014cf7805ba7504a8c1810bbe3bf	D_5__Streptococcus	0.0120008	3.09044
		c121779e319652656973ad0749a03ead	D_5__Streptococcus	0.00387938	3.02492
		9c1e6ec131843e31c86d798d509c459a	D_6__Aggregatibacter segnis	0.0314437	2.51033
		1c3aeef01f9a13f9261a277dbf5b47dd	D_5__Granulicatella;D_6__uncultured bacterium	0.00244086	2.41633
		d319b187f035757964e57e9c2b999bf6	D_6__Aggregatibacter aphrophilus	0.0115129	2.40417
		cede331301d6c72cc16206da1695b67c	D_5__Aggregatibacter	0.0295753	2.37093
		7682db4076c57d5f06f5350bbedfa997	D_5__Streptococcus	0.00370971	2.33086
		f140e7af83bc939aca0fcffa7f7d873b	D_6__Streptococcus cristatus ATCC 51100	0.040777	2.32975
		f4ec4ea4b4f2dd99ac9c7d6aefc3b022	D_5__Granulicatella;D_6__uncultured bacterium	0.00533176	2.30181
	Top 10 denominator ASVs	51139dd783622647df6ddbee973fde0c	D_5__Lautropia;D_6__uncultured bacterium	0.0319091	-4.04178
		f02b7822f0f5afb472a15956534e4eb6	D_5__Streptococcus	0.0250913	-3.64586
		09049d2118d6c9cbe0c5927dfe1f9016	D_6__Haemophilus haemolyticus	0.0326838	-3.54844
		0721260c131b1cc7f59af7b3a21fa4e1	D_6__Prevotella melaninogenica	0.0136812	-3.1097
		1f87ee974bd0b5f94ce32f43bd9704b1	D_5__Streptococcus	0.0120397	-3.00117
		8f706a9aaa4a3716460df287cad8a015	D_5__Granulicatella;D_6__uncultured bacterium	0.00830147	-2.93048
		fe3305c038ac15f4903d9c307adb6f65	D_5__Streptococcus	0.0393615	-2.92134
		d94a8ba842a6d4f1f96c902752fdb13e	D_5__Haemophilus	0.00727029	-2.91124
		d1cc100c6ac2120acc86b26b662ba598	D_6__Aggregatibacter segnis	0.00611564	-2.90086
		e524d80e1827b64471483f9c3623edf8	D_5__Aggregatibacter;D_6__uncultured bacterium	0.0349128	-2.86832

## Sheet: False teeth
	Dataset S6G. Top differentially abundant bacterial ASVs between groups with and without false teeth
	Groups in comparison (Numerator/denominator)	Yes/no
		ASV ID	Taxonomy	Relative abundance (%)	Log(Yes/no)
	Top 10 numerator ASVs	b7d172abd48df2c16d7916960b47eecb	D_5__Streptococcus;D_6__uncultured Firmicutes bacterium	0.0176014	3.8435
		476e3ae578897b3d743628cff57892e7	D_6__Alloprevotella tannerae ATCC 51259	0.0136334	3.5768
		249ccc2b6eba7eed90a00304cda9c09e	D_6__Prevotella sp. oral clone GI032	0.0029963	3.3302
		9c1e6ec131843e31c86d798d509c459a	D_6__Aggregatibacter segnis	0.0314437	3.27975
		ea45417893ad543a61f426578f36eeb4	D_5__Streptococcus	0.0424038	3.26509
		d319b187f035757964e57e9c2b999bf6	D_6__Aggregatibacter aphrophilus	0.0115129	3.00208
		c2103f47bf0d06880932d228a8db8b4b	D_5__Neisseria	0.025108	2.96928
		e6edff4a08b0523e6ba4449c09abe4dc	D_5__Gemella;D_6__uncultured bacterium	0.0057055	2.94819
		1c902ecb84114596a5243a0c6d416e27	D_5__Streptococcus	0.00352587	2.89449
		bef945c5560e6da9daed0f157f53e79c	D_6__Streptococcus cristatus	0.0164966	2.83353
	Top 10 denominator ASVs	c84c72f15bcf858ca79ab9c0702975a6	D_5__Streptococcus	0.070784	-4.18172
		cbcb738ff51b334cd3697861351d2370	D_6__Neisseria subflava	0.052534	-3.94009
		ada84a81edf3d289b5877dd520a29d8d	D_5__Neisseria	0.127423	-3.6673
		f6961068ff42acba2f811681fbe257e1	D_5__Streptococcus	0.0457373	-3.28061
		1d3dcf089e4a527ce8cc49e2f91c6081	D_6__Haemophilus sp. oral taxon 036	0.0236321	-3.22981
		f0851869a26426673532e87cc3c39aba	D_5__Streptococcus	0.0659639	-3.22182
		3273e031fb42bb297ed422d72e2c27bc	D_5__Aggregatibacter	0.019575	-3.18228
		95c801b1b64f777aeb828c9cac13dc95	D_6__Haemophilus parainfluenzae	0.0199414	-3.1519
		f77cc130ef1d9f3d31c367f201c9418b	D_5__Prevotella	0.023784	-3.12479
		a792ed56bcdf6943571c890ce6ca2e7f	D_5__Neisseria	0.0213355	-3.07687

## Sheet: Mouth ulcer
	Dataset S6H. Top differentially abundant bacterial ASVs between groups with and without mouth ulcer
	Groups in comparison (Numerator/denominator)	Yes/no
		ASV ID	Taxonomy	Relative abundance (%)	Log(Yes/no)
	Top 10 numerator ASVs	ca6733074b7cca9ebf9ebf13974acd61	D_6__Porphyromonas sp. oral clone HF001	0.0054454	2.79176
		d319b187f035757964e57e9c2b999bf6	D_6__Aggregatibacter aphrophilus	0.0115129	2.5652
		ada84a81edf3d289b5877dd520a29d8d	D_5__Neisseria	0.127423	2.40718
		aec6136382d9b960bc5819d0ea0296a5	D_6__Treponema denticola	0.00273767	2.36733
		a77ce0eae1b0a7d5c425f1fbc71f6b41	D_5__Neisseria	0.0247403	2.28837
		6ceab42bcbdda372636259cfd5d1b42d	D_6__Prevotella pallens ATCC 700821	0.00397737	2.28475
		badddfdf10cc6f23b4504be9b8e2b66a	D_6__Schaalia odontolytica	0.00837583	2.28097
		9c68fcb080ca869ccaac840ffca3b239	D_5__Moraxella;D_6__uncultured Moraxellaceae bacterium	0.315753	2.27971
		43e6f0a48e15c688f93244185d4d49ef	D_5__Porphyromonas;D_6__uncultured bacterium	0.00997782	2.23425
		8546f18702422af15125b0095f081223	D_5__Streptococcus	0.00580262	2.1969
	Top 10 denominator ASVs	8d26e85575e9d8e9e415caef840ce116	D_5__Granulicatella	0.0165584	-4.00278
		814e6121ca77fca93dc381d6a95f177a	D_6__Aggregatibacter segnis	0.0254433	-3.87174
		a8d77501f1e490999ec19402511ed248	D_5__Prevotella_7	0.0091464	-3.71758
		5ac4f2206bd260d77ff73a35424281f5	D_5__Streptococcus	0.0166985	-3.31668
		6fb594eb8ca6a49c2cdc076386711ae7	D_6__Prevotella denticola F0289	0.00892587	-3.11251
		de46b617d1fddb0c89c6646b096ad40f	D_5__Streptococcus;D_6__uncultured Firmicutes bacterium	0.021105	-3.00333
		333bbe9f6d67ef35f74420d79006d889	D_5__Porphyromonas;D_6__uncultured bacterium	0.00853041	-2.85886
		266023f72fe4c1cda49e3869397984e0	D_5__Porphyromonas;D_6__uncultured bacterium	0.0248199	-2.78558
		7d12aaf1baf600db8b10632babb3719b	D_5__Abiotrophia;D_6__uncultured bacterium	0.00664095	-2.74063
		9c1e6ec131843e31c86d798d509c459a	D_6__Aggregatibacter segnis	0.0314437	-2.66471

## Sheet: Spicy food
	Dataset S6I. Top differentially abundant bacterial ASVs between 'spicy food' groups
	Groups in comparison (Numerator/denominator)	Few/never
		ASV ID	Taxonomy	Relative abundance (%)	Log(Few/never)
	Top 10 numerator ASVs	035374d90978ee6308996c7fd4021054	D_6__Treponema sp. canine oral taxon 087	0.00421911	3.53427
		79ddbafed8fd6ed75461792b60c06808	D_5__Actinobacillus;D_6__uncultured bacterium	0.0121407	2.85249
		445883c720fc47ad007842a63f302548	D_5__Streptococcus	0.0112495	2.84834
		606e888f6777b75f8f2b1df0f7b39940	D_6__Prevotella melaninogenica	0.0134839	2.81934
		7e8668d714b538db7b94c459dab47700	D_5__Porphyromonas	0.0162307	2.79388
		e160ed39c0a79a05c4f752eda9e00849	D_6__Leptotrichia sp. oral taxon 212	0.00629001	2.75994
		15f2e8dd4389193f863ac151a14e06d8	D_5__Streptococcus	0.0110007	2.72501
		ac79ee364b3208f601dbe87b62429317	D_5__Actinobacillus	0.126459	2.66715
		8f706a9aaa4a3716460df287cad8a015	D_5__Granulicatella;D_6__uncultured bacterium	0.00830147	2.63724
		2b08b61e8c6fb916869d2d8df92aeb98	D_6__Haemophilus parainfluenzae T3T1	0.018277	2.61745
	Top 10 denominator ASVs	1a4417af25f9fd2d95da7ddf299b70f1	D_6__Neisseria subflava	0.151864	-4.51699
		2e54824f04cce1e2df0c2512ee87321c	D_5__Neisseria;D_6__uncultured bacterium	0.183042	-4.1945
		5c39dd14bd267f95e1dd1f63e59060dd	D_5__Streptococcus	0.193524	-3.96687
		54d2feee17b0858ea391759cd8961f19	D_6__uncultured Haemophilus sp.	0.136096	-3.68342
		f6961068ff42acba2f811681fbe257e1	D_5__Streptococcus	0.0457373	-3.48159
		8cfb34a40a3add7663b22dd22779f052	D_6__Neisseria mucosa	0.130036	-3.46325
		710d84ba442cb291cf276ba4d5bc16b0	D_6__Prevotella intermedia	0.0484675	-3.388
		51139dd783622647df6ddbee973fde0c	D_5__Lautropia;D_6__uncultured bacterium	0.0319091	-3.3395
		47f16248339b0bccf6dd64bc1f338b91	D_6__Neisseria subflava	0.0723797	-3.31671
		5ac4f2206bd260d77ff73a35424281f5	D_5__Streptococcus	0.0166985	-3.25638
