# Supplementary material for: Determinants and Interactions of Oral Bacterial and Fungal Microbiota in Healthy Chinese Adults
Source: Microbiol Spectr. 2022 Feb 2;10(1):e02410-21. doi: 10.1128/spectrum.02410-21 (PMC8809354; doi:10.1128/spectrum.02410-21)
Supplement: SUPPLEMENTAL FILE 8 — Supplemental material. Download SPECTRUM02410-21_Supp_8_seq15.xlsx, XLSX file, 0.01 MB [file spectrum02410-21_supp_8_seq15.xlsx]

## Sheet: Sex
	Dataset S7A. Top differentially abundant fungal ASVs between sex
	Groups in comparison (Numerator/denominator)	Male/female
		ASV ID	Taxonomy	Relative abundance (%)	Log(Male/female)
	Top 10 numerator ASVs	418631eb6d8910d6b4cded99bc3393e8	s__Aspergillus_heterocaryoticus	1.39952	2.14842
		5e1420b8b539c9966373cfdf970ffe01	g__Malassezia;s__unidentified	0.234608	1.44151
		a00767816448344c14a1777cabce2a9e	s__Aspergillus_heterocaryoticus	0.0319454	1.35854
		cfe952754d36ec20df73d2ca487ce001	g__Malassezia;s__unidentified	0.038637	0.775931
		eba546c8637a9a50a4c6131bb768da7a	s__Aspergillus_caesiellus	0.130806	0.774638
		0e7ca4978b5542d409a384caec90b75c	s__Alternaria_hampshirensis	0.0847757	0.73388
		678b37a1f2f6dad14155d3e089a46ad0	s__Candida_tropicalis	1.64473	0.71238
		8d46a4a08e415119d9a55989581878fe	s__Aspergillus_heterocaryoticus	1.12468	0.674189
		0f525df08827eea68b6cfc7eb991d7ff	s__Fusarium_sporotrichioides	0.00749639	0.566927
		4acc18885cc2fb8664f41b805fe1e612	s__Candida_albicans	21.3812	0.481203
	Top 10 denominator ASVs	7547a21b03b5f3479fbf1c183daaf83b	s__Alternaria_angustiovoidea	0.0406507	-1.23516
		9e4b63c5bfca1f82cca4c97a7dd9eee7	p__Ascomycota	0.0123983	-1.2243
		960378f830996dc3e44c261cc1f07b7e	s__Candida_parapsilosis	1.15419	-1.08526
		0acf934f8e38103aadf582ac44273642	p__Ascomycota	0.00210558	-1.07048
		608ea7531f6c0e2dddc2d4f6a4adf6c8	o__Saccharomycetales	0.143926	-0.95037
		a884c7ae656aaf011b70a46f4b641206	s__Candida_albicans	3.54888	-0.813822
		fb95667067bd4d116ed2076675f0995a	p__Ascomycota	0.00300037	-0.726023
		aa5d266d0775f20a93a4b41a9e3d059e	p__Ascomycota	0.00242934	-0.587289
		3dd4f369ac5c5b5d7851bde396669769	s__Fusarium_sporotrichioides	0.0502258	-0.575523
		137d252db00005a77a0763db41c805a5	p__Ascomycota	0.000892709	-0.569228

## Sheet: Age group
	Dataset S7B. Top differentially abundant fungal ASVs between age groups
	Groups in comparison (Numerator/denominator)	Middle/young				Elderly/young
		ASV ID	Taxonomy	Relative abundance (%)	Log(Middle/young)	ASV ID	Taxonomy	Relative abundance (%)	Log(Elderly/young)
	Top 10 numerator ASVs	a2b5cd1dfacf6f6d670f564e3917504b	s__Rhodotorula_dairenensis	6.89655	2.20534	eba546c8637a9a50a4c6131bb768da7a	s__Aspergillus_caesiellus	0.130806	2.89108
		678b37a1f2f6dad14155d3e089a46ad0	s__Candida_tropicalis	1.64473	1.82594	960378f830996dc3e44c261cc1f07b7e	s__Candida_parapsilosis	1.15419	2.49209
		960378f830996dc3e44c261cc1f07b7e	s__Candida_parapsilosis	1.15419	1.69008	a2b5cd1dfacf6f6d670f564e3917504b	s__Rhodotorula_dairenensis	6.89655	1.72209
		eba546c8637a9a50a4c6131bb768da7a	s__Aspergillus_caesiellus	0.130806	1.4405	2580e2fff4936a24acc0368e9816d23b	g__Cladosporium	2.68082	1.58418
		a884c7ae656aaf011b70a46f4b641206	s__Candida_albicans	3.54888	1.33658	db7624751ef43cdcc97088f5bc6e5ff9	s__Rhodotorula_dairenensis	0.121789	1.31304
		9e4b63c5bfca1f82cca4c97a7dd9eee7	p__Ascomycota	0.0123983	1.05811	60bacd39114f27c250d5881fd13ba438	s__Candida_sake	0.457432	1.04967
		2580e2fff4936a24acc0368e9816d23b	g__Cladosporium	2.68082	0.931107	7ece3201e7595a213882937f539b8681	s__Filobasidium_magnum	0.221951	0.877615
		60ce7086bfec9a4b1e9e4252bed765c1	f__Sporidiobolaceae	0.0138794	0.787	5e1420b8b539c9966373cfdf970ffe01	g__Malassezia;s__unidentified	0.234608	0.852516
		2c85d58bc73965dc8f918bb0b0c84d52	f__Sporidiobolaceae	0.00689196	0.715946	075272f913e7f25c0b21375c2d020e35	s__Mycosphaerella_tassiana	1.50459	0.682201
		db7624751ef43cdcc97088f5bc6e5ff9	s__Rhodotorula_dairenensis	0.121789	0.70829	2275d6463e6f4678104767566fb0d070	p__Ascomycota	0.00457177	0.661626
	Top 10 denominator ASVs	0e7ca4978b5542d409a384caec90b75c	s__Alternaria_hampshirensis	0.0847757	-1.60413	418631eb6d8910d6b4cded99bc3393e8	s__Aspergillus_heterocaryoticus	1.39952	-2.04577
		a00767816448344c14a1777cabce2a9e	s__Aspergillus_heterocaryoticus	0.0319454	-1.25636	a00767816448344c14a1777cabce2a9e	s__Aspergillus_heterocaryoticus	0.0319454	-1.73597
		c9aad3054c6fda2b617ad8e5fb0785c8	s__Aspergillus_penicillioides	0.0391578	-1.21749	0560ed8364da4b342f6c83b5e9515d07	f__Malasseziaceae;g__unidentified;s__unidentified	5.21694	-1.63628
		ac4cdefb21b2eea81a07765940f9514b	s__Fusarium_sporotrichioides	0.405893	-1.21036	ea8b8a8f32c64c8ab5a195228423b01c	s__Alternaria_hampshirensis	0.0513051	-1.37627
		418631eb6d8910d6b4cded99bc3393e8	s__Aspergillus_heterocaryoticus	1.39952	-1.13542	4d2d40fc11087d375031b522c5896135	s__Fusarium_sporotrichioides	0.00168313	-1.33652
		7547a21b03b5f3479fbf1c183daaf83b	s__Alternaria_angustiovoidea	0.0406507	-0.860717	b95f2c54682e82cb3a364c522bdd8c1b	f__Malasseziaceae;g__unidentified;s__unidentified	0.00660179	-1.23229
		075272f913e7f25c0b21375c2d020e35	s__Mycosphaerella_tassiana	1.50459	-0.859986	962b6a435e507deeff4dd61e91ad58c8	p__Ascomycota	0.000914037	-1.02811
		6deea443d1e0b17ea2c869aaf32d890b	g__Epicoccum	2.11546	-0.825195	aa5d266d0775f20a93a4b41a9e3d059e	p__Ascomycota	0.00242934	-1.02727
		b70a80d97105747ddddb0daaa3e8f7e8	f__Didymellaceae	0.0712814	-0.570526	fbd14d424d89bfdf0604d9a7e0842807	g__Blumeria;s__unidentified	0.020926	-0.894251
		6a67ee0d7528f8baac2379d0842ea67c	p__Ascomycota	0.00293237	-0.546732	0acf934f8e38103aadf582ac44273642	p__Ascomycota	0.00210558	-0.879995

## Sheet: Fruit-vegetable
	Dataset S7C. Top differentially abundant fungal ASVs between fruit-vegatable groups
	Groups in comparison (Numerator/denominator)	Common/never
		ASV ID	Taxonomy	Relative abundance (%)	Log(Common/never)
	Top 10 numerator ASVs	a2b5cd1dfacf6f6d670f564e3917504b	s__Rhodotorula_dairenensis	6.89655	1.96526
		b70a80d97105747ddddb0daaa3e8f7e8	f__Didymellaceae	0.0712814	1.40999
		075272f913e7f25c0b21375c2d020e35	s__Mycosphaerella_tassiana	1.50459	1.18939
		cfe952754d36ec20df73d2ca487ce001	g__Malassezia;s__unidentified	0.038637	1.16783
		0e7ca4978b5542d409a384caec90b75c	s__Alternaria_hampshirensis	0.0847757	1.1408
		eba546c8637a9a50a4c6131bb768da7a	s__Aspergillus_caesiellus	0.130806	0.990277
		db7624751ef43cdcc97088f5bc6e5ff9	s__Rhodotorula_dairenensis	0.121789	0.989918
		60ce7086bfec9a4b1e9e4252bed765c1	f__Sporidiobolaceae	0.0138794	0.797999
		6deea443d1e0b17ea2c869aaf32d890b	g__Epicoccum	2.11546	0.785249
		fbd14d424d89bfdf0604d9a7e0842807	g__Blumeria;s__unidentified	0.020926	0.730113
	Top 10 denominator ASVs	678b37a1f2f6dad14155d3e089a46ad0	s__Candida_tropicalis	1.64473	-1.69172
		b95f2c54682e82cb3a364c522bdd8c1b	f__Malasseziaceae;g__unidentified;s__unidentified	0.00660179	-1.53797
		8d46a4a08e415119d9a55989581878fe	s__Aspergillus_heterocaryoticus	1.12468	-1.50882
		a00767816448344c14a1777cabce2a9e	s__Aspergillus_heterocaryoticus	0.0319454	-1.25647
		2580e2fff4936a24acc0368e9816d23b	g__Cladosporium	2.68082	-1.13847
		960378f830996dc3e44c261cc1f07b7e	s__Candida_parapsilosis	1.15419	-1.1114
		c68f191e579f650065bd80f55dbc3cb0	p__Ascomycota	0.00140585	-1.02389
		aa5d266d0775f20a93a4b41a9e3d059e	p__Ascomycota	0.00242934	-0.998432
		0560ed8364da4b342f6c83b5e9515d07	f__Malasseziaceae;g__unidentified;s__unidentified	5.21694	-0.799137
		5e1420b8b539c9966373cfdf970ffe01	f__Malasseziaceae;g__unidentified;s__unidentified	0.234608	-0.654128

## Sheet: Education level
	Dataset S7D. Top differentially abundant fungal ASVs between 'education level' groups
	Groups in comparison (Numerator/denominator)	University or above/primary or below
		ASV ID	Taxonomy	Relative abundance (%)	Log(University or above/primary or below)
	Top 10 numerator ASVs	8d46a4a08e415119d9a55989581878fe	s__Aspergillus_heterocaryoticus	1.12468	2.40792
		678b37a1f2f6dad14155d3e089a46ad0	s__Candida_tropicalis	1.64473	2.10053
		0560ed8364da4b342f6c83b5e9515d07	f__Malasseziaceae;g__unidentified;s__unidentified	5.21694	1.99352
		e348c44aa8a86e7b51c5bee4abdb9cec	s__Alternaria_angustiovoidea	4.95949	1.84788
		ac4cdefb21b2eea81a07765940f9514b	s__Fusarium_sporotrichioides	0.405893	1.62806
		960378f830996dc3e44c261cc1f07b7e	s__Candida_parapsilosis	1.15419	1.54342
		a00767816448344c14a1777cabce2a9e	s__Aspergillus_heterocaryoticus	0.0319454	1.46229
		2c1eb3371c0b3e521e0f4e0750a0a62b	s__Fusarium_sporotrichioides	7.84913	1.39875
		6deea443d1e0b17ea2c869aaf32d890b	g__Epicoccum	2.11546	1.38435
		60bacd39114f27c250d5881fd13ba438	s__Candida_sake	0.457432	1.35425
	Top 10 denominator ASVs	075272f913e7f25c0b21375c2d020e35	s__Mycosphaerella_tassiana	1.50459	-2.69273
		2c85d58bc73965dc8f918bb0b0c84d52	f__Sporidiobolaceae	0.00689196	-2.0326
		7e5a1f6a93e5c64eb349cd4ddcfe6619	p__Ascomycota	0.00179318	-1.6039
		5357a9ad74d57229949606142e57b374	p__Ascomycota	0.00421118	-1.25811
		9e4b63c5bfca1f82cca4c97a7dd9eee7	p__Ascomycota	0.0123983	-1.25189
		6a67ee0d7528f8baac2379d0842ea67c	p__Ascomycota	0.00293237	-1.13485
		db7624751ef43cdcc97088f5bc6e5ff9	s__Rhodotorula_dairenensis	0.121789	-1.09325
		60ce7086bfec9a4b1e9e4252bed765c1	f__Sporidiobolaceae	0.0138794	-1.01279
		fb95667067bd4d116ed2076675f0995a	p__Ascomycota	0.00300037	-0.939825
		ab52fd8360485bc8f03ef295e3e08429	p__Ascomycota	0.00218495	-0.875542
