# Supplementary material for: Determinants and Interactions of Oral Bacterial and Fungal Microbiota in Healthy Chinese Adults
Source: Microbiol Spectr. 2022 Feb 2;10(1):e02410-21. doi: 10.1128/spectrum.02410-21 (PMC8809354; doi:10.1128/spectrum.02410-21)
Supplement: SUPPLEMENTAL FILE 9 — Supplemental material. Download SPECTRUM02410-21_Supp_9_seq16.xlsx, XLSX file, 0.01 MB [file spectrum02410-21_supp_9_seq16.xlsx]

## Sheet: Top interactions
	Dataset S8A. Top positive and negative interactions between ASVs
		ASV 1		ASV 2			Interacting domains
		ASV ID	Taxonomy	ASV ID	Taxonomy	Edge weight	Bacterial-bacterial	Fungal-fungal	Bacterial-fungal
	Positive	fb3dfe89dccadffc2adf802ef207617b	p__Ascomycota	693c1950e306d7bdf2edd1445dc7f3d5	p__Ascomycota	0.660205		v
		01a101e00b02857877370fc46f486ad3	g__Pseudomonas	a2b5cd1dfacf6f6d670f564e3917504b	s__Rhodotorula_dairenensis	0.592969			v
		418631eb6d8910d6b4cded99bc3393e8	s__Aspergillus_heterocaryoticus	a00767816448344c14a1777cabce2a9e	s__Aspergillus_heterocaryoticus	0.548269		v
		fb3dfe89dccadffc2adf802ef207617b	p__Ascomycota	4acc18885cc2fb8664f41b805fe1e612	s__Candida_albicans	0.51986		v
		6deea443d1e0b17ea2c869aaf32d890b	g__Epicoccum	b70a80d97105747ddddb0daaa3e8f7e8	f__Didymellaceae	0.443418		v
		2e6ea0865cc19d6ec795163ac7b17038	s__Veillonella atypica	93da720db7013390a1a7b03f76fbd02e	g__Prevotella_7	0.441534	v
		5913bae54783d2d27139de3954cc744b	s__Fusarium_sporotrichioides	0f525df08827eea68b6cfc7eb991d7ff	s__Fusarium_sporotrichioides	0.421806		v
		60ce7086bfec9a4b1e9e4252bed765c1	f__Sporidiobolaceae	db7624751ef43cdcc97088f5bc6e5ff9	s__Rhodotorula_dairenensis	0.343671		v
		19f692c527f81d68a12706fb1d052b75	s__Haemophilus haemolyticus	226bb4d357618e81aaea7a77ac5d9cba	s__Haemophilus haemolyticus	0.334846	v
		b13e28e4f894aec01dc2eaca1e10502d	p__Ascomycota	fb3dfe89dccadffc2adf802ef207617b	p__Ascomycota	0.326902		v
		5913bae54783d2d27139de3954cc744b	s__Fusarium_sporotrichioides	ac4cdefb21b2eea81a07765940f9514b	s__Fusarium_sporotrichioides	0.312715		v
		b13e28e4f894aec01dc2eaca1e10502d	p__Ascomycota	2275d6463e6f4678104767566fb0d070	p__Ascomycota	0.297081		v
		608ea7531f6c0e2dddc2d4f6a4adf6c8	o__Saccharomycetales	4acc18885cc2fb8664f41b805fe1e612	s__Candida_albicans	0.28726		v
		7547a21b03b5f3479fbf1c183daaf83b	s__Alternaria_angustiovoidea	3dd4f369ac5c5b5d7851bde396669769	s__Fusarium_sporotrichioides	0.282466		v
		2c1eb3371c0b3e521e0f4e0750a0a62b	s__Fusarium_sporotrichioides	3dd4f369ac5c5b5d7851bde396669769	s__Fusarium_sporotrichioides	0.252155		v
		60ce7086bfec9a4b1e9e4252bed765c1	f__Sporidiobolaceae	a2b5cd1dfacf6f6d670f564e3917504b	s__Rhodotorula_dairenensis	0.240049		v
		02b3c32d658f51105cb04c5f8e0c66e9	g__Atopobium	2e6ea0865cc19d6ec795163ac7b17038	s__Veillonella atypica	0.237681	v
		901c711dbdc4e7dbd01e77592534da10	p__Ascomycota	9e4b63c5bfca1f82cca4c97a7dd9eee7	p__Ascomycota	0.229805		v
		2e6ea0865cc19d6ec795163ac7b17038	s__Veillonella atypica	49b53fd833d6800f3cf2a713c3a02410	g__Alloprevotella	0.229236	v
		7547a21b03b5f3479fbf1c183daaf83b	s__Alternaria_angustiovoidea	b70a80d97105747ddddb0daaa3e8f7e8	f__Didymellaceae	0.228094		v
		fbd14d424d89bfdf0604d9a7e0842807	g__Blumeria	0ad3c06eac2ee6d7efd55a19b72c42ce	g__Blumeria	0.226404		v
		4bbffb662f97db4d5d35563d1c35f8ab	p__Ascomycota	2275d6463e6f4678104767566fb0d070	p__Ascomycota	0.222468		v
		440325c0b2a50d5e197d1742e564017f	g__Granulicatella	905b6273636a6fd4f2e0d036626b8164	o__Lactobacillales	0.207001	v
		0f42b914938c4b2442443c7cd56c9f00	f__candidate division SR1 bacterium MGEHA	00fd76ba1b6f95ab2552cd0683aed909	o__Gracilibacteria bacterium oral taxon 873	0.206865	v
		ac4cdefb21b2eea81a07765940f9514b	s__Fusarium_sporotrichioides	3dd4f369ac5c5b5d7851bde396669769	s__Fusarium_sporotrichioides	0.205551		v
		2e6ea0865cc19d6ec795163ac7b17038	s__Veillonella atypica	1b34f1f5cebb941df39a1565e35c3c37	g__Veillonella	0.203754	v
		3a13ce6381ecc468455a58a1b2b130de	s__Eubacterium saphenum ATCC 49989	51ace5c1d8e649c19ee678672c87fbc5	s__Prevotella sp. oral clone DA058	0.200059	v
	Negative	74acbcc51d28527e990a8f2c7f607aae	g__Neisseria	0259350be7d641a75c3f62c79a960e41	g__Neisseria	-0.101918	v
		93ebd45584d5c97c7b1287b8a73707f5	s__Neisseria mucosa	cd430146de83c7bf23b5fbe1616062da	s__Neisseria sicca	-0.104123	v
		4bbffb662f97db4d5d35563d1c35f8ab	p__Ascomycota	075272f913e7f25c0b21375c2d020e35	s__Mycosphaerella_tassiana	-0.10449		v
		a8240367056afe13c2a7831aabed02fb	g__Alloprevotella	72debd0608d66a2511cf4af93f33ca46	g__Veillonella	-0.113215	v
		4acc18885cc2fb8664f41b805fe1e612	s__Candida_albicans	0ad3c06eac2ee6d7efd55a19b72c42ce	g__Blumeria	-0.131582		v
		93ebd45584d5c97c7b1287b8a73707f5	s__Neisseria mucosa	35fb3e3d28f1a49243a3a3f09e9646d0	g__Neisseria	-0.148644	v
		f91b7cc1c8a33a4f0ec3f3d6c74c49f5	g__Granulicatella	440325c0b2a50d5e197d1742e564017f	g__Granulicatella	-0.191958	v
		b03dc8d8551276b1585e0bcfc10c0894	s__Neisseria subflava	0259350be7d641a75c3f62c79a960e41	g__Neisseria	-0.218854	v

## Sheet: Cross-kingdom_ASV level
	Dataset S8B. Cross-kingdom interactions at the ASV level
	Bacterial ASV				Fungal ASV
	ASV ID	Taxonomy	Relative abundance	Prevalence	ASV ID	Taxonomy	Relative abundance	Prevalence	Edge weight
	f8292f47fb5853aeef66e6db893d3606	s__Rothia dentocariosa ATCC 17931	0.00737	0.7642	fb3dfe89dccadffc2adf802ef207617b	p__Ascomycota	0.00046	0.2435	0.0219783
	912171891968710c557eae83fd94297d	s__Prevotella sp. oral clone BU035	0.00085	0.2809	db7624751ef43cdcc97088f5bc6e5ff9	s__Rhodotorula dairenensis	0.00122	0.0664	0.0123844
	93da720db7013390a1a7b03f76fbd02e	g__Prevotella_7	0.00288	0.4515	4acc18885cc2fb8664f41b805fe1e612	s__Candida albicans	0.2138	0.4908	0.0145974
	01a101e00b02857877370fc46f486ad3	g__Pseudomonas	0.0221	0.1672	a2b5cd1dfacf6f6d670f564e3917504b	s__Rhodotorula dairenensis	0.06897	0.1661	0.592969
	7a327f83be28dee97fc554073b0430ed	g__Granulicatella	0.00142	0.2592	0e7ca4978b5542d409a384caec90b75c	s__Alternaria hampshirensis	0.00085	0.0627	0.0369674
	aedb5131b6c371baa06efaf0592d816a	g__Leptotrichia	0.00197	0.5368	0ad3c06eac2ee6d7efd55a19b72c42ce	g__Blumeria	0.00013	0.0775	0.00769986

## Sheet: Cross-kingdom_genus level
	Dataset S8C. Cross-kingdom interactions at the genus level
	Bacterial genus			Fungal genus
	Taxonomy	Relative abundance	Prevalence	Taxonomy	Relative abundance	Prevalence	Edge weight
	f__Selenomonadaceae; g__uncultured	<0.01%	0.0075188	g__Skeletocutis	<0.01%	0.00983607	0.0432268
	g__Solobacterium	<0.01%	0.0255639	g__Pseudocercospora	0.0011338	0.00655738	0.0208487
	g__Lactococcus	<0.01%	0.0195489	g__Neosetophoma	<0.01%	0.00655738	-0.00187589
	g__Roseburia	<0.01%	0.00451128	g__Rhizomucor	7.1104e-05	0.00983607	0.286422
	g__Shuttleworthia	<0.01%	0.0330827	g__Leptobacillium	9.17036e-05	0.00655738	0.0789783
	g__Enterobacter	<0.01%	0.0120301	g__Botrytis	7.94781e-05	0.00983607	0.157364
	g__Pyramidobacter	<0.01%	0.0180451	g__Gibberella	0.00668921	0.0196721	0.00325221
	g__Aeromonas	<0.01%	0.00451128	g__Kodamaea	0.00117375	0.0360656	0.0436872
	g__Pseudomonas	0.0238343	0.190977	g__Rhodotorula	0.074733	0.193443	0.479526
	g__Citrobacter	0.000151433	0.00451128	g__Lasiodiplodia	0.00315144	0.0163934	0.199536
