# Supplementary material for: Determinants and Interactions of Oral Bacterial and Fungal Microbiota in Healthy Chinese Adults
Source: Microbiol Spectr. 2022 Feb 2;10(1):e02410-21. doi: 10.1128/spectrum.02410-21 (PMC8809354; doi:10.1128/spectrum.02410-21)
Supplement: SUPPLEMENTAL FILE 10 — Supplemental material. Download SPECTRUM02410-21_Supp_10_seq17.xlsx, XLSX file, 0.01 MB [file spectrum02410-21_supp_10_seq17.xlsx]

## Sheet: Table S1
	Table S1. Characteristics of the study cohort and variables examined in microbiome analysis
	Category	Variable	Option	16S (n=664)	ITS (n=304)
	Sociodemographic	Sex	Male	327 (49.2)	142 (46.7)
			Female	337 (50.8)	162 (53.3)
		Age [Mean (SD)]	-	44.9 (15.6)	45.9 (15.5)
		Age group	Young (18 to 39 yrs)	199 (30.0)	85 (28.0)
			Middle (40 to 59 yrs)	348 (52.4)	158 (52.0)
			Elderly (60 yrs or above)	117 (17.6)	61 (20.1)
		Marital status	Never-married	220 (33.1)	95 (31.3)
			Married	401 (60.4)	185 (60.9)
			Separated or divorced	29 (4.4)	15 (4.9)
			Cohabiting	5 (0.8)	4 (1.3)
			Widowed	9 (1.4)	5 (1.6)
		Education level	Primary or below	46 (6.9)	28 (9.2)
			Secondary 1 to 3	81 (12.2)	36 (11.8)
			Secondary 4 to 5	181 (27.3)	81 (26.6)
			Secondary 6 to 7	99 (14.9)	46 (15.1)
			University or above	256 (38.6)	113 (37.2)
			NA	1 (0.2)	0 (0)
		Work status	Student	149 (22.4)	62 (20.4)
			Unemployed	9 (1.4)	3 (1.0)
			Housewife	77 (11.6)	42 (13.8)
			Retired	78 (11.7)	32 (10.5)
			Full-time	302 (45.5)	142 (46.7)
			Part-time	47 (7.1)	23 (7.6)
			NA	2 (0.3)	0 (0)
		Personal monthly income	Below 3,600 HKD	228 (34.3)	103 (33.9)
			3,601 to 10,000 HKD	89 (13.4)	49 (16.1)
			10,001 to 20,000 HKD	194 (29.2)	91 (29.9)
			Above 20,000 HKD	151 (22.7)	61 (20.1)
			Receiving public assistance	2 (0.3)	0 (0)
	Lifestyle	Alcohol drinking	Yes	128 (19.3)	62 (20.4)
			No	526 (79.2)	237 (78.0)
			Former	8 (1.2)	4 (1.3)
			NA	2 (0.3)	1 (0.3)
		Gum chewing	Never	604 (91.0)	272 (89.5)
			Few	30 (4.5)	14 (4.6)
			Common	25 (3.8)	16 (5.3)
			NA	5 (0.8)	2 (0.7)
	Oral hygiene	Brush before bed	Never	13 (2.0)	7 (2.3)
			Few	87 (13.1)	34 (11.2)
			Common	563 (84.8)	263 (86.5)
			NA	1 (0.2)	0 (0)
		Mouthwash	Never	243 (36.6)	110 (36.2)
			Few	337 (50.8)	152 (50.0)
			Common	79 (11.9)	40 (13.2)
			NA	5 (0.8)	2 (0.7)
		Nail biting	Never	533 (80.3)	237 (78.0)
			Few	113 (17.0)	56 (18.4)
			Common	15 (2.3)	9 (3.0)
			NA	3 (0.5)	2 (0.7)
	Diet	Fruit vegetable	Never	89 (13.4)	42 (13.8)
			Few	121 (18.2)	55 (18.1)
			Common	454 (68.4)	207 (68.1)
		Spicy food	Never	556 (83.7)	247 (81.3)
			Few	69 (10.4)	32 (10.5)
			Common	35 (5.3)	22 (7.2)
			NA	4 (0.6)	3 (1.0)
		Hot food	Never	454 (68.4)	207 (68.1)
			Few	121 (18.2)	53 (17.4)
			Common	86 (13.0)	43 (14.1)
			NA	3 (0.5)	1 (0.3)
		Pickled food	Never	587 (88.4)	270 (88.8)
			Few	48 (7.2)	18 (5.9)
			Common	22 (3.3)	12 (3.9)
			NA	7 (1.1)	4 (1.3)
	Oral health	Decayed teeth	Yes	133 (20.0)	76 (25.0)
	(In past 3 months)		No	452 (68.1)	199 (65.5)
			Unknown	73 (11.0)	26 (8.6)
			NA	6 (0.9)	3 (1.0)
		Missing teeth	Yes	170 (25.6)	89 (29.3)
			No	455 (68.5)	199 (65.5)
			Unknown	37 (5.6)	16 (5.3)
			NA	2 (0.3)	0 (0)
		False teeth	Yes	111 (16.7)	64 (21.1)
			No	529 (79.7)	234 (77.0)
			Unknown	20 (3.0)	6 (2.0)
			NA	4 (0.6)	0 (0)
		Bleeding gums	Yes	196 (29.5)	96 (31.6)
			No	401 (60.4)	181 (59.5)
			Unknown	62 (9.3)	23 (7.6)
			NA	5 (0.8)	4 (1.3)
		Mouth ulcer	Yes	278 (41.9)	126 (41.4)
			No	341 (51.4)	162 (53.3)
			Unknown	40 (6.0)	13 (4.3)
			NA	5 (0.8)	3 (1.0)
		Tonsillitis	Yes	38 (5.7)	17 (5.6)
			No	565 (85.1)	266 (87.5)
			Unknown	54 (8.1)	17 (5.6)
			NA	7 (1.1)	4 (1.3)
		Pharyngolaryngitis	Yes	138 (20.8)	57 (18.8)
			No	477 (71.8)	230 (75.7)
			Unknown	42 (6.3)	13 (4.3)
			NA	7 (1.1)	4 (1.3)
	Intimate behaviour	Kissing partners in the past month	Nil	325 (48.9)	150 (49.3)
			One	321 (48.3)	148 (48.7)
			More than one	13 (2.0)	3 (1.0)
			NA	5 (0.8)	3 (1.0)
		Oral sex in the past 2 years	Never	451 (67.9)	212 (69.7)
			Once	109 (16.4)	45 (14.8)
			2 to 3 times	56 (8.4)	24 (7.9)
			4 to 5 times	16 (2.4)	6 (2.0)
			Over 5 times	22 (3.3)	12 (3.9)
			NA	10 (1.5)	5 (1.6)
	All values are count (%) unless specified.
	NA: missing value, HKD: Hong Kong dollar

## Sheet: Table S2
	Table S2. Potential keystone ASVs in the healthy oral microbiota
	ASV ID	Degree	Betweenness	Taxonomy	Relative abundance	Prevalence
	2e6ea0865cc19d6ec795163ac7b17038	25	4508.43	s__Veillonella atypica	0.00176	0.4565
	aedb5131b6c371baa06efaf0592d816a	12	3106.39	g__Leptotrichia	0.00197	0.5368
	93da720db7013390a1a7b03f76fbd02e	12	1388.36	g__Prevotella_7	0.00288	0.4515
	8cb2633139ab665e666c2076f759937a	10	1221.81	g__Streptococcus	0.00235	0.5786
	137d252db00005a77a0763db41c805a5	20	1381.42	p__Ascomycota	1e-05	0.0517
	4acc18885cc2fb8664f41b805fe1e612	10	1209.17	s__Candida albicans	0.21381	0.4908
	0ad3c06eac2ee6d7efd55a19b72c42ce	9	2668.34	g__Blumeria	0.00013	0.0775
